# Supplementary material for: 4-Amino-2-methyl­quinoline monohydrate
Source: Acta Crystallogr Sect E Struct Rep Online. 2008 May 10;64(Pt 6):o1026. doi: 10.1107/S1600536808013093 (PMC2961557; doi:10.1107/S1600536808013093)
Supplement: Supplementary file 2 [file e-64-o1026-Isup2.hkl]

# 
# h,k,l, Fc-squared, Fo-squared, sigma(Fo-squared) and status flag 
# 
data_I
_shelx_title ' 080429e in Pna2(1)' 
_shelx_refln_list_code          4 
_shelx_F_calc_maximum       82.41 
_exptl_crystal_F_000       376.00 
_reflns_d_resolution_high  0.8407 
 
loop_ 
 _symmetry_equiv_pos_as_xyz 
 'x, y, z' 
 '-x, -y, z+1/2' 
 'x+1/2, -y+1/2, z' 
 '-x+1/2, y+1/2, z+1/2' 
 
_cell_length_a     4.7432 
_cell_length_b    13.9070 
_cell_length_c    14.5129 
_cell_angle_alpha  90.000 
_cell_angle_beta   90.000 
_cell_angle_gamma  90.000 
 
_shelx_F_squared_multiplier     1.000 
 
loop_ 
 _refln_index_h 
 _refln_index_k 
 _refln_index_l 
 _refln_F_squared_calc 
 _refln_F_squared_meas 
 _refln_F_squared_sigma 
 _refln_observed_status 
   2   0   0        1.57        1.53      0.94 o 
   4   0   0       32.19       35.03      3.77 o 
   1   1   0       35.13       36.17      1.12 o 
   2   1   0      442.28      441.55      7.08 o 
   3   1   0      567.28      605.14     12.03 o 
   4   1   0       49.49       47.37      1.92 o 
   5   1   0        6.81        8.21      3.77 o 
   0   2   0     5934.71     5765.23     72.06 o 
   1   2   0     2072.90     2001.57     18.31 o 
   2   2   0      100.75       87.80      1.73 o 
   3   2   0      357.65      382.60      5.15 o 
   4   2   0        7.92        6.83      1.38 o 
   5   2   0        6.08        2.46      3.44 o 
   1   3   0      283.18      315.54      5.58 o 
   2   3   0        0.00        4.18      0.75 o 
   3   3   0       67.22       73.85      2.22 o 
   4   3   0        0.02       -1.28      1.28 o 
   5   3   0       21.55       28.32      5.01 o 
   0   4   0      308.34      308.66      6.85 o 
   1   4   0      179.86      164.52      2.44 o 
   2   4   0      537.48      548.01      6.40 o 
   3   4   0       91.13       87.99      2.65 o 
   4   4   0        0.00       -0.81      1.11 o 
   5   4   0        2.88        5.11      3.51 o 
   1   5   0      359.47      366.20      4.72 o 
   2   5   0       53.79       47.85      1.25 o 
   3   5   0       25.57       20.95      1.69 o 
   4   5   0        1.22        0.55      1.62 o 
   5   5   0        1.67        0.25      1.91 o 
   0   6   0      678.68      672.40     13.98 o 
   1   6   0       10.72       12.87      0.84 o 
   2   6   0       23.89       20.69      1.02 o 
   3   6   0       74.38       69.34      2.50 o 
   4   6   0       34.89       39.35      3.17 o 
   5   6   0        1.03       -1.34      1.77 o 
   1   7   0      615.58      655.12     10.90 o 
   2   7   0       94.31       79.16      2.85 o 
   3   7   0        1.12        0.94      1.26 o 
   4   7   0       66.76       69.46      3.71 o 
   5   7   0        0.05       -1.25      2.57 o 
   0   8   0      193.09      179.98      5.88 o 
   1   8   0       58.06       52.22      1.64 o 
   2   8   0      201.30      210.67      5.01 o 
   3   8   0       22.47       31.62      5.96 o 
   4   8   0       19.20       17.08      3.42 o 
   1   9   0       31.85       29.47      3.49 o 
   2   9   0       21.08       17.70      1.97 o 
   3   9   0        0.36       -0.07      1.30 o 
   4   9   0        0.27       -1.20      2.13 o 
   0  10   0        0.25       -1.44      1.34 o 
   1  10   0       26.57       28.35      2.37 o 
   2  10   0       66.70       59.87      2.86 o 
   3  10   0        5.49        4.97      1.70 o 
   4  10   0        0.24       -1.92      2.28 o 
   1  11   0        2.53        4.75      1.54 o 
   2  11   0       12.83       12.22      2.01 o 
   3  11   0        0.41       -0.91      1.45 o 
   4  11   0        0.39        0.57      2.44 o 
   0  12   0       43.34       36.75      3.43 o 
   1  12   0       67.44       74.14      3.38 o 
   2  12   0       60.49       57.48      4.95 o 
   3  12   0       23.92       22.34      4.16 o 
   1  13   0       68.84       78.38      3.65 o 
   2  13   0       15.57        9.98      2.10 o 
   3  13   0        0.84        2.18      2.61 o 
   0  14   0       89.81       99.22      6.03 o 
   1  14   0       22.18       25.85      5.48 o 
   2  14   0        0.00       -0.74      1.65 o 
   3  14   0        5.05        7.39      3.17 o 
   1  15   0        1.49       -0.61      1.82 o 
   2  15   0        0.09       -2.51      1.68 o 
   0  16   0        7.04        6.06      3.30 o 
   1  16   0        1.11       -0.34      1.94 o 
   2   0   1        0.71        0.44      0.64 o 
   4   0   1       43.41       40.68      1.83 o 
   0   1   1     1208.97     1201.15     12.66 o 
   1   1   1     1277.45     1266.37      9.78 o 
   2   1   1      146.41      143.30      1.89 o 
   3   1   1       37.38       37.27      1.18 o 
   4   1   1        1.67        1.24      0.77 o 
   5   1   1        0.92       -0.42      1.69 o 
   1   2   1     5050.95     4931.60     33.25 o 
   2   2   1        3.80        4.00      0.48 o 
   3   2   1        7.77        7.78      0.72 o 
   4   2   1       52.98       53.46      1.69 o 
   5   2   1        4.61        1.85      1.45 o 
   0   3   1     1258.79     1160.83     12.30 o 
   1   3   1     3249.93     3296.03     24.05 o 
   2   3   1      246.02      258.01      2.42 o 
   3   3   1       65.43       68.15      1.32 o 
   4   3   1       15.14       12.94      1.41 o 
   5   3   1       16.06       20.87      2.57 o 
   1   4   1       45.01       49.40      1.68 o 
   2   4   1      343.14      377.92      3.22 o 
   3   4   1       13.11       12.82      0.87 o 
   4   4   1        0.18       -1.30      0.87 o 
   5   4   1        7.79        7.87      2.15 o 
   0   5   1      556.98      534.64      7.33 o 
   1   5   1       11.04        7.97      0.56 o 
   2   5   1      242.01      249.81      2.48 o 
   3   5   1       56.48       57.91      1.55 o 
   4   5   1        0.22       -1.35      0.90 o 
   5   5   1       12.79        9.96      2.17 o 
   1   6   1      342.18      352.71      3.79 o 
   2   6   1       76.97       70.32      1.39 o 
   3   6   1       22.66       23.70      1.39 o 
   4   6   1       46.22       44.61      1.93 o 
   5   6   1        4.56        4.63      2.01 o 
   0   7   1      295.62      287.63      4.40 o 
   1   7   1      144.86      137.00      2.11 o 
   2   7   1       11.61       14.12      0.89 o 
   3   7   1        7.35        7.49      1.04 o 
   4   7   1       10.45       13.21      1.62 o 
   5   7   1        7.00        4.96      2.56 o 
   1   8   1        2.15        1.36      0.53 o 
   2   8   1        2.44        3.37      1.09 o 
   3   8   1       10.52        8.11      1.20 o 
   4   8   1        3.84        3.72      1.78 o 
   0   9   1      163.11      162.40      4.14 o 
   1   9   1      108.42      107.92      2.04 o 
   2   9   1      193.21      180.82      3.36 o 
   3   9   1        1.62        0.15      0.93 o 
   4   9   1        0.50        0.16      1.62 o 
   1  10   1       91.41       89.49      1.99 o 
   2  10   1      230.63      226.54      3.98 o 
   3  10   1        3.31        1.46      1.24 o 
   4  10   1       11.43        7.07      2.11 o 
   0  11   1       39.95       38.66      2.29 o 
   1  11   1      247.58      255.10      4.28 o 
   2  11   1       76.19       78.59      2.39 o 
   3  11   1       17.22       20.00      2.08 o 
   4  11   1        3.01        3.39      1.92 o 
   1  12   1      120.90      121.39      3.01 o 
   2  12   1        8.74        8.20      1.33 o 
   3  12   1       11.96       11.16      1.81 o 
   0  13   1      219.47      235.37      6.22 o 
   1  13   1       50.38       55.70      2.31 o 
   2  13   1        2.47        1.44      1.09 o 
   3  13   1        8.49        5.17      1.66 o 
   1  14   1       22.45       29.86      2.26 o 
   2  14   1        1.26        0.29      1.22 o 
   0  15   1      103.21      112.40      4.66 o 
   1  15   1        9.42       10.31      1.66 o 
   2  15   1        1.44        0.86      1.41 o 
   1  16   1        6.59        6.02      1.63 o 
   0   0   2     6791.84     7111.01    312.59 o 
   2   0   2      507.95      490.37      6.87 o 
   4   0   2      316.89      340.57      6.34 o 
   1   1   2     2915.04     2933.23     21.15 o 
   2   1   2      534.23      516.15      9.20 o 
   3   1   2       55.30       58.49      1.45 o 
   4   1   2        4.45        3.15      1.07 o 
   5   1   2       10.18        6.75      2.59 o 
   0   2   2     2202.86     2222.04     23.05 o 
   1   2   2     5093.02     4980.82     39.56 o 
   2   2   2      629.08      638.39      5.59 o 
   3   2   2      153.03      140.93      3.49 o 
   4   2   2       32.64       33.86      1.49 o 
   5   2   2       20.72       22.70      1.99 o 
   1   3   2     3480.24     3455.92     30.68 o 
   2   3   2      242.39      241.68      2.56 o 
   3   3   2       69.86       72.15      1.49 o 
   4   3   2        6.45        5.03      1.12 o 
   5   3   2        5.55        5.01      1.98 o 
   0   4   2     1222.26     1215.84     13.15 o 
   1   4   2      717.10      730.97      5.64 o 
   2   4   2      701.35      757.20      6.60 o 
   3   4   2      338.81      339.76      3.65 o 
   4   4   2       14.16       12.68      1.44 o 
   5   4   2       18.59       17.79      2.13 o 
   1   5   2       83.26       79.68      1.64 o 
   2   5   2      387.36      393.91      4.01 o 
   3   5   2       38.81       35.80      1.42 o 
   4   5   2        2.98        1.15      1.02 o 
   5   5   2        0.06       -1.66      1.69 o 
   0   6   2      341.39      339.88      4.78 o 
   1   6   2      199.09      221.45      2.55 o 
   2   6   2       10.01       10.38      0.99 o 
   3   6   2       43.66       41.15      1.52 o 
   4   6   2       23.75       22.95      2.26 o 
   5   6   2        1.18       -1.84      2.00 o 
   1   7   2      465.08      486.39      6.84 o 
   2   7   2       26.73       24.38      1.22 o 
   3   7   2       39.15       39.77      1.65 o 
   4   7   2        2.61        1.47      1.20 o 
   5   7   2        1.15       -1.27      2.09 o 
   0   8   2        4.36        3.65      0.84 o 
   1   8   2      129.45      124.31      2.12 o 
   2   8   2      120.59      114.98      2.52 o 
   3   8   2       31.85       32.24      2.20 o 
   4   8   2       12.59        9.85      1.61 o 
   1   9   2       91.94       85.71      1.85 o 
   2   9   2       88.94       80.90      2.23 o 
   3   9   2       15.06       16.90      3.14 o 
   4   9   2       33.28       36.90      2.70 o 
   0  10   2       49.60       44.71      1.85 o 
   1  10   2        6.85        6.90      1.34 o 
   2  10   2      145.55      139.44      3.90 o 
   3  10   2        3.40        2.43      1.63 o 
   4  10   2        0.15       -0.23      1.68 o 
   1  11   2       37.05       39.38      1.76 o 
   2  11   2        1.54        2.03      1.03 o 
   3  11   2        3.12       -0.38      1.27 o 
   4  11   2        1.41       -0.45      1.91 o 
   0  12   2       22.95       27.64      2.62 o 
   1  12   2       22.99       24.82      2.29 o 
   2  12   2        8.34        7.24      1.29 o 
   3  12   2       14.73       15.64      1.97 o 
   1  13   2       15.89       19.50      1.75 o 
   2  13   2        4.84        1.99      1.27 o 
   3  13   2        2.52        2.02      1.54 o 
   0  14   2       89.42      106.21      4.84 o 
   1  14   2        9.25        5.78      1.49 o 
   2  14   2        0.24       -1.03      1.35 o 
   1  15   2        2.83        1.85      1.37 o 
   2  15   2        0.15       -0.56      1.44 o 
   0  16   2       22.90       26.07      3.17 o 
   1  16   2        2.54        4.81      1.64 o 
   2   0   3      233.39      224.60      6.85 o 
   4   0   3      105.11      107.39      4.10 o 
   0   1   3      239.33      234.47      3.97 o 
   1   1   3      419.70      428.71      3.22 o 
   2   1   3      389.76      345.68      2.98 o 
   3   1   3       30.74       29.67      0.93 o 
   4   1   3        8.53        9.46      1.12 o 
   5   1   3       11.48       11.97      2.25 o 
   1   2   3      335.23      322.64      2.54 o 
   2   2   3      200.46      197.75      3.22 o 
   3   2   3       34.90       30.07      1.05 o 
   4   2   3       18.95       19.92      1.51 o 
   5   2   3        2.41        1.38      1.61 o 
   0   3   3     1461.20     1443.92     12.05 o 
   1   3   3      643.77      625.81      4.52 o 
   2   3   3      419.42      449.08      6.54 o 
   3   3   3      156.23      158.67      2.36 o 
   4   3   3        0.45       -0.33      0.95 o 
   5   3   3       11.73       10.37      1.96 o 
   1   4   3     1171.33     1242.71      8.73 o 
   2   4   3      250.14      248.90      2.88 o 
   3   4   3       36.85       36.62      1.42 o 
   4   4   3        5.92        5.26      1.23 o 
   5   4   3        3.27        4.59      1.57 o 
   0   5   3     1154.43     1229.18     13.59 o 
   1   5   3      281.35      290.86      2.54 o 
   2   5   3      899.01      909.12      7.82 o 
   3   5   3       70.47       67.05      1.80 o 
   4   5   3        2.49        1.91      1.18 o 
   5   5   3       14.16       12.33      2.60 o 
   1   6   3       33.55       36.57      0.82 o 
   2   6   3      347.72      353.71      3.82 o 
   3   6   3        5.55        5.63      1.17 o 
   4   6   3       19.62       20.46      1.90 o 
   5   6   3        6.65        7.33      2.37 o 
   0   7   3      198.33      214.70      3.68 o 
   1   7   3      279.70      308.26      3.03 o 
   2   7   3        6.90        5.93      0.72 o 
   3   7   3      374.83      373.16      6.77 o 
   4   7   3        4.30        5.87      1.44 o 
   5   7   3        1.07       -1.49      1.97 o 
   1   8   3       75.22       67.84      1.46 o 
   2   8   3       14.28       14.32      1.02 o 
   3   8   3       85.74       78.36      2.72 o 
   4   8   3       14.24       11.19      1.62 o 
   0   9   3      312.12      347.94      5.53 o 
   1   9   3       28.56       29.18      1.08 o 
   2   9   3       88.24       84.37      4.02 o 
   3   9   3       79.08       76.91      2.87 o 
   4   9   3        8.80        5.77      1.49 o 
   1  10   3       12.02       12.37      1.04 o 
   2  10   3       79.13       76.00      2.28 o 
   3  10   3        9.64        6.72      1.60 o 
   4  10   3        6.19        4.30      1.62 o 
   0  11   3      107.13      107.24      3.04 o 
   1  11   3        4.89        4.52      0.92 o 
   2  11   3       30.84       33.31      1.86 o 
   3  11   3        4.29        2.24      1.88 o 
   4  11   3        1.84       -0.62      1.58 o 
   1  12   3       13.38       14.44      1.51 o 
   2  12   3        6.48        2.77      1.33 o 
   3  12   3       10.88        9.70      1.80 o 
   0  13   3       79.92       92.41      7.83 o 
   1  13   3        0.01       -1.04      0.96 o 
   2  13   3        2.75        2.54      1.43 o 
   3  13   3        5.84        4.01      1.77 o 
   1  14   3       24.75       30.07      2.12 o 
   2  14   3        2.26        0.89      1.52 o 
   0  15   3       20.65       26.02      3.01 o 
   1  15   3       34.97       43.64      2.59 o 
   2  15   3        0.91       -0.61      1.51 o 
   1  16   3        8.06        7.41      1.76 o 
   0   0   4     5448.94     5275.55     89.20 o 
   2   0   4      325.55      321.10      5.22 o 
   4   0   4        8.64       12.13      2.18 o 
   1   1   4        7.28        8.24      0.51 o 
   2   1   4      387.10      437.87      5.97 o 
   3   1   4       21.75       19.46      0.92 o 
   4   1   4        6.97        5.88      1.15 o 
   5   1   4       61.31       64.60      3.29 o 
   0   2   4      110.27      109.03      1.66 o 
   1   2   4      598.80      585.21      4.64 o 
   2   2   4      149.26      157.28      2.17 o 
   3   2   4       19.83       24.59      1.03 o 
   4   2   4        1.96       -0.30      0.92 o 
   5   2   4      103.20      116.65      4.30 o 
   1   3   4      794.05      850.94      8.25 o 
   2   3   4      563.48      551.65      4.72 o 
   3   3   4        9.75        8.63      0.96 o 
   4   3   4       16.07       18.37      1.77 o 
   5   3   4       37.07       49.89      3.15 o 
   0   4   4       31.14       39.64      1.07 o 
   1   4   4      169.68      176.66      1.69 o 
   2   4   4     1078.06     1104.39     10.82 o 
   3   4   4       40.09       40.93      1.41 o 
   4   4   4       41.85       43.91      2.59 o 
   5   4   4        5.17        4.47      2.19 o 
   1   5   4      256.64      266.89      3.06 o 
   2   5   4      360.82      361.74      3.84 o 
   3   5   4      112.54      100.90      2.54 o 
   4   5   4       71.79       77.64      4.61 o 
   5   5   4        0.76        2.38      1.84 o 
   0   6   4     1672.11     1754.84     16.61 o 
   1   6   4       55.64       57.32      1.00 o 
   2   6   4      131.96      136.12      2.10 o 
   3   6   4      160.19      155.48      3.38 o 
   4   6   4       48.56       58.87      5.36 o 
   5   6   4        1.02        1.23      1.76 o 
   1   7   4        7.52        6.27      0.57 o 
   2   7   4       82.46       81.02      1.64 o 
   3   7   4      199.67      202.08      4.07 o 
   4   7   4       45.82       45.33      3.13 o 
   0   8   4      304.13      321.16      5.10 o 
   1   8   4       62.66       62.76      1.43 o 
   2   8   4       25.05       25.66      1.18 o 
   3   8   4       34.39       34.82      2.03 o 
   4   8   4        4.89        4.92      1.78 o 
   1   9   4       18.90       18.45      1.08 o 
   2   9   4       61.46       61.80      2.29 o 
   3   9   4        4.74        5.75      1.34 o 
   4   9   4        7.41        7.73      1.61 o 
   0  10   4       87.21       94.99      2.72 o 
   1  10   4        9.06        9.61      0.91 o 
   2  10   4       58.58       59.62      2.49 o 
   3  10   4        3.84        2.98      1.40 o 
   4  10   4        5.91        2.97      1.74 o 
   1  11   4       10.11        8.29      1.04 o 
   2  11   4        1.02       -1.44      1.12 o 
   3  11   4       16.38       15.66      2.03 o 
   4  11   4        2.93        2.28      1.77 o 
   0  12   4       61.24       59.74      2.50 o 
   1  12   4        1.91        1.49      1.03 o 
   2  12   4        1.19       -0.13      1.70 o 
   3  12   4        2.31        1.11      1.52 o 
   1  13   4        5.53        4.57      1.21 o 
   2  13   4        4.57        2.77      1.49 o 
   3  13   4        1.25        0.46      1.56 o 
   0  14   4        9.94        8.07      2.08 o 
   1  14   4        7.04        6.56      1.44 o 
   2  14   4        0.49       -1.76      1.50 o 
   1  15   4        5.74        6.50      1.54 o 
   0  16   4        1.96        0.61      4.68 o 
   2   0   5      332.65      377.13      7.57 o 
   4   0   5      328.04      334.53      8.97 o 
   0   1   5     1711.08     1683.37     25.22 o 
   1   1   5      800.57      778.72      6.24 o 
   2   1   5       21.98       21.81      1.07 o 
   3   1   5        1.63        1.62      0.83 o 
   4   1   5       13.05       14.20      2.66 o 
   5   1   5       57.78       64.53      3.35 o 
   1   2   5      634.23      639.25      5.11 o 
   2   2   5       37.29       33.82      0.89 o 
   3   2   5        4.96        4.02      0.94 o 
   4   2   5       17.41       18.12      1.79 o 
   5   2   5        2.40        3.24      1.99 o 
   0   3   5      229.52      226.90      2.67 o 
   1   3   5      438.97      441.57      3.48 o 
   2   3   5        5.65        6.99      0.75 o 
   3   3   5       15.19       13.71      1.62 o 
   4   3   5       37.72       40.02      3.89 o 
   5   3   5       26.10       25.25      2.52 o 
   1   4   5      237.12      261.08      2.40 o 
   2   4   5      150.91      150.10      2.88 o 
   3   4   5       60.38       57.52      1.61 o 
   4   4   5       41.85       44.01      2.67 o 
   5   4   5        6.46        8.84      2.07 o 
   0   5   5      299.78      308.92      3.94 o 
   1   5   5      279.85      313.81      2.69 o 
   2   5   5       21.82       19.11      0.98 o 
   3   5   5      102.69       97.91      2.13 o 
   4   5   5       30.34       33.56      2.46 o 
   5   5   5       13.32       12.69      2.19 o 
   1   6   5      445.97      483.22      5.41 o 
   2   6   5       19.26       19.60      1.03 o 
   3   6   5       60.62       59.50      1.77 o 
   4   6   5       59.43       65.80      3.60 o 
   0   7   5      508.73      529.52      7.65 o 
   1   7   5       34.19       31.50      0.85 o 
   2   7   5       16.74       19.69      1.62 o 
   3   7   5      437.32      431.68      6.47 o 
   4   7   5        8.36        9.02      1.80 o 
   1   8   5       12.68       13.80      0.96 o 
   2   8   5       25.96       27.85      1.43 o 
   3   8   5       80.63       84.48      2.74 o 
   4   8   5       12.06       10.57      1.92 o 
   0   9   5       31.60       30.26      1.42 o 
   1   9   5       33.99       34.63      1.22 o 
   2   9   5        4.31        2.58      0.97 o 
   3   9   5       43.04       41.80      2.32 o 
   4   9   5       24.27       22.68      2.46 o 
   1  10   5       15.31       14.08      1.06 o 
   2  10   5       30.13       29.83      2.22 o 
   3  10   5       33.13       31.85      3.27 o 
   4  10   5        7.47        5.50      2.16 o 
   0  11   5       44.53       43.48      2.06 o 
   1  11   5       35.73       34.92      1.45 o 
   2  11   5       13.57       11.39      1.71 o 
   3  11   5       27.81       27.58      2.54 o 
   1  12   5       10.90        9.19      1.08 o 
   2  12   5        2.60        0.39      1.38 o 
   3  12   5        6.39        5.98      1.81 o 
   0  13   5       14.47       15.24      1.90 o 
   1  13   5        0.92       -1.43      0.96 o 
   2  13   5        3.56        2.19      1.50 o 
   3  13   5       23.64       26.75      2.78 o 
   1  14   5       20.96       19.52      2.17 o 
   2  14   5        3.46        1.42      1.63 o 
   0  15   5        2.33        1.98      1.94 o 
   1  15   5       12.15       13.75      2.15 o 
   0   0   6     2067.30     2233.22     28.93 o 
   2   0   6      379.14      375.12      6.48 o 
   4   0   6      244.41      256.50      9.05 o 
   1   1   6      396.77      468.53      3.67 o 
   2   1   6       59.22       54.30      1.10 o 
   3   1   6       35.67       36.96      1.84 o 
   4   1   6       57.52       60.82      2.54 o 
   5   1   6        2.99       -1.25      1.75 o 
   0   2   6      409.69      390.39      4.53 o 
   1   2   6       85.42       84.34      1.11 o 
   2   2   6       10.51       11.80      0.69 o 
   3   2   6      134.45      132.29      3.94 o 
   4   2   6       61.38       64.36      2.53 o 
   5   2   6       51.05       50.06      4.83 o 
   1   3   6      616.69      579.49      4.44 o 
   2   3   6      198.64      219.00      2.69 o 
   3   3   6       34.20       38.04      2.48 o 
   4   3   6        7.45        5.30      1.49 o 
   5   3   6       10.35        9.88      2.07 o 
   0   4   6       55.22       47.99      1.58 o 
   1   4   6      463.69      448.74      3.51 o 
   2   4   6       52.52       55.53      1.42 o 
   3   4   6       59.26       54.43      2.10 o 
   4   4   6        9.87       10.92      1.48 o 
   5   4   6       38.82       44.75      5.06 o 
   1   5   6      101.41      105.03      1.37 o 
   2   5   6       14.19       13.21      1.25 o 
   3   5   6       57.39       47.83      2.13 o 
   4   5   6       56.99       62.15      2.81 o 
   5   5   6        2.03        2.75      2.31 o 
   0   6   6       46.25       47.34      1.43 o 
   1   6   6       44.21       38.21      0.87 o 
   2   6   6       10.60        9.38      0.84 o 
   3   6   6       28.20       28.70      1.55 o 
   4   6   6       64.59       72.28      3.05 o 
   1   7   6       32.60       29.02      0.95 o 
   2   7   6       43.53       41.27      1.32 o 
   3   7   6       37.39       37.47      1.98 o 
   4   7   6        2.13       -0.39      1.56 o 
   0   8   6      452.88      466.27      5.91 o 
   1   8   6       27.94       26.11      1.11 o 
   2   8   6        9.81        9.24      0.95 o 
   3   8   6       52.86       50.93      2.14 o 
   4   8   6       33.43       31.82      2.69 o 
   1   9   6       38.15       37.03      1.20 o 
   2   9   6        0.12       -0.94      0.72 o 
   3   9   6        2.85        2.80      1.22 o 
   4   9   6       41.44       42.57      3.01 o 
   0  10   6        1.73        0.35      0.92 o 
   1  10   6       36.07       35.26      1.41 o 
   2  10   6       39.50       44.46      2.73 o 
   3  10   6       27.07       32.11      2.37 o 
   4  10   6       26.77       27.52      3.69 o 
   1  11   6        9.46        7.18      1.06 o 
   2  11   6       19.18       19.51      1.84 o 
   3  11   6       32.48       40.11      2.63 o 
   0  12   6       49.45       44.90      2.24 o 
   1  12   6       12.14        9.55      1.22 o 
   2  12   6        8.01        5.10      1.45 o 
   3  12   6       44.71       52.78      3.72 o 
   1  13   6       16.65       19.78      2.03 o 
   2  13   6       11.41        8.47      1.60 o 
   0  14   6        6.01        3.35      1.68 o 
   1  14   6       10.06        8.22      1.79 o 
   2  14   6        4.95        5.24      1.70 o 
   1  15   6        2.61        2.09      1.74 o 
   2   0   7      275.36      256.29      7.96 o 
   4   0   7      104.21      107.86      4.68 o 
   0   1   7      305.23      333.14      8.02 o 
   1   1   7      231.84      260.96      2.44 o 
   2   1   7      106.74      102.44      1.88 o 
   3   1   7       74.50       66.39      3.35 o 
   4   1   7        7.43        8.85      1.61 o 
   5   1   7        7.84        6.37      1.88 o 
   1   2   7      383.49      372.84      3.53 o 
   2   2   7      227.15      227.68      2.64 o 
   3   2   7      135.64      132.35      4.11 o 
   4   2   7       59.69       63.20      3.96 o 
   5   2   7       19.62       22.87      2.87 o 
   0   3   7      441.07      427.23      5.09 o 
   1   3   7      162.94      169.61      1.86 o 
   2   3   7       63.61       66.51      1.34 o 
   3   3   7      271.06      270.94      7.11 o 
   4   3   7       17.78       17.73      1.96 o 
   5   3   7       45.75       53.81      5.02 o 
   1   4   7      101.29       97.82      1.64 o 
   2   4   7        2.08        2.32      0.98 o 
   3   4   7       31.70       31.98      2.07 o 
   4   4   7        9.92        9.88      1.52 o 
   0   5   7      198.20      199.53      2.75 o 
   1   5   7       20.51       18.43      0.71 o 
   2   5   7      147.19      134.12      2.20 o 
   3   5   7       15.66       16.02      1.68 o 
   4   5   7        5.84        6.99      1.68 o 
   1   6   7       37.82       32.46      0.91 o 
   2   6   7       66.34       65.45      1.71 o 
   3   6   7       32.17       32.97      1.95 o 
   4   6   7       25.45       25.28      2.89 o 
   0   7   7       11.01       13.24      1.20 o 
   1   7   7        3.05        2.24      0.56 o 
   2   7   7       19.20       23.47      1.28 o 
   3   7   7        1.07       -0.58      0.99 o 
   4   7   7       19.20       24.27      3.51 o 
   1   8   7       53.47       51.87      1.35 o 
   2   8   7       28.93       30.12      1.39 o 
   3   8   7        4.36        4.27      1.45 o 
   4   8   7       19.48       15.29      2.32 o 
   0   9   7       62.10       60.08      1.90 o 
   1   9   7       38.16       38.47      1.41 o 
   2   9   7      132.87      134.98      2.51 o 
   3   9   7       22.45       22.70      1.84 o 
   4   9   7        9.59        8.27      2.09 o 
   1  10   7       48.57       47.30      1.60 o 
   2  10   7       97.24       97.94      2.63 o 
   3  10   7       16.26       18.75      1.82 o 
   0  11   7       37.51       36.61      2.21 o 
   1  11   7        5.36        3.08      0.95 o 
   2  11   7        8.85        9.31      1.50 o 
   3  11   7       33.54       41.01      4.18 o 
   1  12   7       12.51       11.48      1.31 o 
   2  12   7       25.90       22.25      2.67 o 
   3  12   7        9.17       10.15      1.98 o 
   0  13   7       33.04       31.71      2.83 o 
   1  13   7        7.24        4.59      1.46 o 
   2  13   7        5.38        3.92      1.50 o 
   1  14   7        5.82        3.39      1.56 o 
   0  15   7       13.24       12.72      2.81 o 
   0   0   8     2329.98     2462.91     32.27 o 
   2   0   8      143.51      126.06      3.61 o 
   4   0   8       52.13       45.72      3.42 o 
   1   1   8       22.67       27.98      0.95 o 
   2   1   8      101.62      107.88      2.72 o 
   3   1   8       57.17       56.84      1.93 o 
   4   1   8        6.89        4.64      1.44 o 
   0   2   8      287.45      294.76      6.27 o 
   1   2   8        8.86       11.03      1.00 o 
   2   2   8       91.11       86.11      1.80 o 
   3   2   8       61.28       59.76      2.01 o 
   4   2   8       13.89       10.99      1.70 o 
   1   3   8       78.25       82.45      1.53 o 
   2   3   8       47.56       50.79      1.94 o 
   3   3   8       56.80       57.30      2.31 o 
   4   3   8       20.36       21.27      2.12 o 
   0   4   8       61.03       57.65      1.42 o 
   1   4   8       18.00       16.52      0.72 o 
   2   4   8       58.22       56.91      1.55 o 
   3   4   8      169.26      167.53      3.37 o 
   4   4   8        8.92        8.84      1.69 o 
   1   5   8       21.52       23.02      0.93 o 
   2   5   8       62.98       65.25      1.60 o 
   3   5   8       21.44       21.18      1.87 o 
   4   5   8       12.47       14.30      2.05 o 
   0   6   8       17.59       16.13      1.16 o 
   1   6   8       40.72       40.27      1.10 o 
   2   6   8      111.30      107.12      2.56 o 
   3   6   8       17.01       16.77      1.42 o 
   4   6   8        0.23       -0.33      1.49 o 
   1   7   8      115.74      114.79      2.05 o 
   2   7   8       12.37       12.87      1.11 o 
   3   7   8        4.58        4.70      1.28 o 
   4   7   8        6.76        3.00      1.80 o 
   0   8   8       18.48       15.92      1.31 o 
   1   8   8       82.71       74.94      1.73 o 
   2   8   8      144.67      142.73      2.57 o 
   3   8   8        0.14       -1.21      1.35 o 
   4   8   8       21.32       21.31      2.60 o 
   1   9   8        0.00        0.05      0.75 o 
   2   9   8       87.63       88.41      2.50 o 
   3   9   8       10.47        8.88      1.77 o 
   0  10   8       45.59       40.34      2.04 o 
   1  10   8       67.82       62.01      1.83 o 
   2  10   8       50.90       47.55      1.87 o 
   3  10   8        5.46        4.39      1.68 o 
   1  11   8        4.71        6.35      1.09 o 
   2  11   8       21.94       22.29      1.90 o 
   3  11   8        4.04        5.54      2.02 o 
   0  12   8       12.45       15.85      2.79 o 
   1  12   8       16.25       15.03      1.52 o 
   2  12   8        2.55        0.71      1.25 o 
   1  13   8        6.97        7.05      1.35 o 
   2  13   8        1.94        1.53      1.49 o 
   0  14   8       20.37       18.84      3.12 o 
   1  14   8        2.92        2.68      1.48 o 
   2   0   9       97.88       90.62      2.73 o 
   4   0   9        5.40        3.22      1.99 o 
   0   1   9      297.41      315.56      4.71 o 
   1   1   9        6.82        6.70      0.67 o 
   2   1   9       21.29       20.20      1.17 o 
   3   1   9      175.43      172.13      5.42 o 
   4   1   9        4.13        4.15      1.51 o 
   1   2   9      145.19      155.64      2.16 o 
   2   2   9       16.45       12.09      0.98 o 
   3   2   9       62.72       57.93      2.03 o 
   4   2   9        1.15       -1.02      1.23 o 
   0   3   9       42.33       45.49      1.74 o 
   1   3   9      278.25      284.66      3.17 o 
   2   3   9       32.93       32.77      1.68 o 
   3   3   9       14.24       12.17      1.37 o 
   4   3   9        1.83        0.22      1.32 o 
   1   4   9        6.32        6.28      0.69 o 
   2   4   9       89.14       80.62      2.18 o 
   3   4   9       15.80       14.98      1.50 o 
   4   4   9        8.90        9.35      1.74 o 
   0   5   9       91.68       91.60      2.18 o 
   1   5   9       74.37       78.85      1.51 o 
   2   5   9      153.44      153.73      2.84 o 
   3   5   9       37.32       34.64      1.85 o 
   4   5   9       16.12       19.40      1.94 o 
   1   6   9      246.98      247.60      3.18 o 
   2   6   9       91.16       88.58      2.20 o 
   3   6   9        3.15        2.07      1.07 o 
   4   6   9        2.65        1.99      1.63 o 
   0   7   9       62.01       71.60      2.04 o 
   1   7   9      302.51      284.00      4.54 o 
   2   7   9       71.07       67.25      2.75 o 
   3   7   9        1.65        0.01      1.00 o 
   4   7   9        3.92        1.83      1.77 o 
   1   8   9       42.43       40.03      1.47 o 
   2   8   9       15.62       14.02      1.26 o 
   3   8   9        2.21        2.28      1.15 o 
   0   9   9       31.97       29.23      2.65 o 
   1   9   9       22.66       24.17      1.48 o 
   2   9   9       37.82       38.23      1.66 o 
   3   9   9        6.88        8.82      1.88 o 
   1  10   9        1.96        1.90      0.95 o 
   2  10   9       25.03       27.06      1.71 o 
   3  10   9        2.13        0.93      1.57 o 
   0  11   9       15.50       17.25      2.44 o 
   1  11   9       21.48       20.70      1.55 o 
   2  11   9       15.75       15.37      1.72 o 
   3  11   9        0.73       -0.33      2.04 o 
   1  12   9       14.94       12.44      1.54 o 
   2  12   9        6.85        5.01      1.47 o 
   0  13   9        4.38        2.77      2.04 o 
   1  13   9        4.96        5.04      1.40 o 
   0   0  10      287.16      293.86      5.98 o 
   2   0  10       38.60       38.54      2.03 o 
   4   0  10        0.58       -1.72      1.84 o 
   1   1  10        0.63        0.63      0.61 o 
   2   1  10        7.65        5.49      0.86 o 
   3   1  10        2.47        1.91      1.03 o 
   4   1  10       27.20       28.21      3.43 o 
   0   2  10       16.74       16.38      1.41 o 
   1   2  10        6.99        7.34      0.75 o 
   2   2  10        0.89        0.51      0.66 o 
   3   2  10       47.97       47.38      2.08 o 
   4   2  10        4.32        3.96      1.52 o 
   1   3  10      106.28       99.99      2.08 o 
   2   3  10        5.21        3.45      0.97 o 
   3   3  10        2.57        1.65      1.05 o 
   4   3  10       14.32       15.11      2.05 o 
   0   4  10      464.80      440.22      5.77 o 
   1   4  10      199.81      204.78      2.72 o 
   2   4  10       51.68       50.35      1.86 o 
   3   4  10        2.38        2.10      1.09 o 
   4   4  10       15.52       13.67      1.98 o 
   1   5  10      110.47      108.26      1.85 o 
   2   5  10       69.37       72.57      2.20 o 
   3   5  10        8.57        6.84      1.21 o 
   4   5  10       17.40       18.87      2.08 o 
   0   6  10      345.69      345.58      5.15 o 
   1   6  10       28.67       29.68      1.38 o 
   2   6  10      103.45       97.12      2.37 o 
   3   6  10        1.17        0.40      1.03 o 
   4   6  10        8.45        7.53      2.00 o 
   1   7  10      248.54      255.11      3.53 o 
   2   7  10       10.14       10.81      1.29 o 
   3   7  10        0.07       -0.71      1.05 o 
   0   8  10       47.96       45.73      2.15 o 
   1   8  10       72.39       70.44      1.96 o 
   2   8  10       20.69       15.09      1.45 o 
   3   8  10       23.41       21.99      1.79 o 
   1   9  10       38.81       41.86      1.89 o 
   2   9  10       40.50       41.84      2.25 o 
   3   9  10        1.90        0.45      1.42 o 
   0  10  10       48.90       49.47      3.56 o 
   1  10  10        0.92       -1.25      0.91 o 
   2  10  10       13.17        9.67      1.46 o 
   3  10  10        1.45       -0.66      1.64 o 
   1  11  10        4.96        4.15      1.23 o 
   2  11  10        0.38       -1.50      1.04 o 
   0  12  10        0.01       -0.50      1.56 o 
   1  12  10        0.16       -0.77      1.11 o 
   2  12  10       10.19       13.06      1.84 o 
   1  13  10        5.92        4.75      1.42 o 
   2   0  11       52.39       45.33      2.19 o 
   4   0  11        0.35       -1.75      1.78 o 
   0   1  11       90.15       91.76      2.27 o 
   1   1  11       20.74       21.23      1.22 o 
   2   1  11        0.61       -0.88      0.70 o 
   3   1  11        3.03        1.49      1.08 o 
   4   1  11        4.04        0.96      1.60 o 
   1   2  11       49.03       49.48      1.51 o 
   2   2  11       18.70       16.81      1.44 o 
   3   2  11        1.01        1.27      1.00 o 
   4   2  11       19.69       23.20      2.28 o 
   0   3  11      378.69      396.47      5.48 o 
   1   3  11       30.91       32.87      1.47 o 
   2   3  11       38.49       38.03      2.21 o 
   3   3  11       10.62        8.24      1.39 o 
   4   3  11        0.77       -0.77      1.44 o 
   1   4  11       58.28       54.38      1.59 o 
   2   4  11       31.68       33.34      1.88 o 
   3   4  11       29.17       29.07      2.43 o 
   4   4  11        3.50       -0.59      1.47 o 
   0   5  11      723.86      748.18     10.36 o 
   1   5  11      149.92      153.56      2.52 o 
   2   5  11       25.15       26.87      1.78 o 
   3   5  11        2.62        2.10      1.07 o 
   4   5  11        0.32       -1.88      1.37 o 
   1   6  11        4.44        5.15      1.11 o 
   2   6  11       12.27       13.28      1.33 o 
   3   6  11       13.65       15.35      1.56 o 
   0   7  11       25.92       24.46      2.02 o 
   1   7  11      133.32      142.51      2.75 o 
   2   7  11       34.23       33.89      1.85 o 
   3   7  11       43.53       44.41      2.24 o 
   1   8  11       61.80       62.85      1.92 o 
   2   8  11        1.35       -1.28      1.00 o 
   3   8  11        1.88        0.31      1.19 o 
   0   9  11       59.70       61.20      5.06 o 
   1   9  11       20.92       21.90      1.54 o 
   2   9  11       18.06       18.81      1.81 o 
   3   9  11        0.25       -0.64      1.48 o 
   1  10  11        1.51       -0.56      0.96 o 
   2  10  11        4.79        1.94      1.28 o 
   0  11  11        4.31        3.15      1.96 o 
   1  11  11        0.99        1.33      1.28 o 
   2  11  11        2.44        2.83      1.47 o 
   1  12  11       17.39       20.00      2.11 o 
   0   0  12       25.05       17.27      2.77 o 
   2   0  12       56.86       50.50      2.40 o 
   4   0  12        3.90        1.18      2.19 o 
   1   1  12       41.22       43.13      1.60 o 
   2   1  12        1.60        1.76      0.87 o 
   3   1  12        3.13        1.85      1.31 o 
   4   1  12        3.94        2.79      1.65 o 
   0   2  12       84.83       79.23      2.67 o 
   1   2  12      158.47      151.71      2.69 o 
   2   2  12       51.77       50.89      1.96 o 
   3   2  12       10.75        9.36      1.89 o 
   1   3  12      165.07      176.20      2.93 o 
   2   3  12       10.77        9.64      1.66 o 
   3   3  12       25.34       25.22      2.01 o 
   0   4  12      235.22      231.86      4.87 o 
   1   4  12       33.86       34.23      1.51 o 
   2   4  12       29.35       29.18      1.86 o 
   3   4  12       28.09       29.67      2.11 o 
   1   5  12       22.06       24.47      1.63 o 
   2   5  12       13.07       11.74      1.41 o 
   3   5  12       10.86       10.24      1.46 o 
   0   6  12      135.03      138.69      3.73 o 
   1   6  12       23.38       23.48      1.86 o 
   2   6  12       34.78       35.37      2.41 o 
   3   6  12        3.80        5.18      1.32 o 
   1   7  12       29.52       25.24      2.06 o 
   2   7  12        6.21        6.92      1.40 o 
   3   7  12       14.59       12.64      1.73 o 
   0   8  12      128.43      142.94      5.04 o 
   1   8  12       14.00       15.91      1.41 o 
   2   8  12        3.13        2.83      1.27 o 
   3   8  12        2.04        1.04      1.31 o 
   1   9  12        8.91        9.08      1.40 o 
   2   9  12       14.70       17.28      1.81 o 
   0  10  12      157.74      174.85      8.64 o 
   1  10  12        2.17        0.11      1.31 o 
   2  10  12        5.44        5.55      1.52 o 
   1  11  12        0.78       -0.03      1.45 o 
   2   0  13      178.36      189.70      4.70 o 
   0   1  13        9.74        9.63      1.85 o 
   1   1  13       77.61       76.09      2.00 o 
   2   1  13       18.74       16.84      1.58 o 
   3   1  13        1.16       -1.00      1.27 o 
   1   2  13       78.02       82.80      2.08 o 
   2   2  13       33.04       32.30      2.06 o 
   3   2  13        7.73        4.88      1.60 o 
   0   3  13       47.74       42.26      2.21 o 
   1   3  13       67.48       66.93      1.96 o 
   2   3  13        3.72        2.07      1.13 o 
   3   3  13        6.95        8.15      1.54 o 
   1   4  13       24.58       23.70      1.68 o 
   2   4  13        9.46        8.17      1.37 o 
   3   4  13        0.71       -1.12      1.20 o 
   0   5  13       69.46       66.42      2.73 o 
   1   5  13       14.44       14.99      1.51 o 
   2   5  13        0.18       -1.58      1.05 o 
   3   5  13        5.62        5.33      1.33 o 
   1   6  13       63.08       60.57      2.43 o 
   2   6  13        3.69        2.72      1.27 o 
   3   6  13        1.94        0.57      1.23 o 
   0   7  13        2.47        5.12      2.00 o 
   1   7  13        2.69        0.91      1.24 o 
   2   7  13       18.00       21.08      1.95 o 
   1   8  13        3.78        2.92      1.43 o 
   2   8  13        2.35        1.46      1.32 o 
   0   9  13       57.94       72.15      3.94 o 
   1   9  13       12.06       10.52      1.75 o 
   2   9  13        0.64        0.65      1.40 o 
   1  10  13        7.00        8.62      1.98 o 
   0   0  14        1.48        2.18      2.23 o 
   2   0  14      317.44      327.27      7.92 o 
   1   1  14       61.38       56.02      1.84 o 
   2   1  14       18.37       23.17      1.89 o 
   3   1  14        8.08        9.98      1.94 o 
   0   2  14        2.58        2.39      1.53 o 
   1   2  14       86.57       83.95      2.19 o 
   2   2  14       38.43       37.68      3.44 o 
   3   2  14       17.61       19.22      2.26 o 
   1   3  14       30.58       27.39      1.79 o 
   2   3  14       15.47       17.44      1.71 o 
   3   3  14        6.93        8.00      1.58 o 
   0   4  14       31.24       28.20      2.84 o 
   1   4  14       15.97       16.25      1.75 o 
   2   4  14        0.95       -0.06      1.17 o 
   3   4  14       12.95       15.12      2.54 o 
   1   5  14       20.03       21.27      1.91 o 
   2   5  14        3.36        2.83      1.32 o 
   0   6  14        6.81        7.46      2.12 o 
   1   6  14        4.60        5.03      1.44 o 
   2   6  14        6.80        5.59      1.43 o 
   1   7  14        4.51        4.74      1.49 o 
   2   7  14        8.09        8.31      1.64 o 
   0   8  14       70.43       75.37      4.07 o 
   1   8  14        2.10        3.43      1.50 o 
   1   9  14        6.74        7.80      2.04 o 
   2   0  15       67.37       70.34      4.02 o 
   0   1  15       48.14       51.76      3.09 o 
   1   1  15       16.31       12.60      1.68 o 
   2   1  15        3.60        2.71      1.37 o 
   1   2  15        9.15        8.88      1.35 o 
   2   2  15       44.55       51.20      2.60 o 
   0   3  15       26.75       24.15      4.06 o 
   1   3  15        0.07       -0.63      1.24 o 
   2   3  15        1.47       -0.37      1.18 o 
   1   4  15        5.42        4.80      1.42 o 
   2   4  15        0.04       -1.65      1.19 o 
   0   5  15        0.44       -0.14      1.72 o 
   1   5  15       12.18       11.37      1.77 o 
   2   5  15        4.70        5.12      1.48 o 
   1   6  15        5.55        6.12      1.63 o 
   0   7  15        0.67        0.99      2.82 o 
   1   7  15        2.00        1.52      1.50 o 
   0   0  16       22.21       36.03      4.55 o 
   2   0  16       43.28       44.41      4.35 o 
   1   1  16       16.97       14.45      2.05 o 
   2   1  16        3.20        2.72      1.64 o 
   0   2  16       44.66       53.70      5.93 o 
   1   2  16        8.91       11.65      2.00 o 
   2   2  16       16.11       17.79      2.11 o 
   1   3  16        5.09        4.40      1.76 o 
   0   4  16       38.54       41.29      4.54 o 
   1   4  16       14.19       18.70      3.21 o 
   1   5  16        6.56       11.54      1.82 o 
   0   6  16        0.99        3.63      3.19 o 
   0   1  17        1.50        2.77      2.00 o 
                                                 
